# Supplementary material for: Study on Masking the Bitterness of Chinese Medicine Decoction-Mate
Source: Evid Based Complement Alternat Med. 2022 Sep 9;2022:3701288. doi: 10.1155/2022/3701288 (PMC9481366; doi:10.1155/2022/3701288)
Supplement: Supplementary Materials — Attached Table 1 is the clinical trial evaluation form, which includes the basic information of clinical subjects such as name, age, gender, and disease, as well as the description of drug bitterness, a brief introduction of filling in the form, and the options for subjects to evaluate the taste-masking effect rating of CMD-M. Attached Table 2 shows the original data of the relative retention time of the common chromatographic peaks in sample solutions before and after QRHZD taste-masking. Attached Table 3 shows the original data of the relative peak areas of the common chromatographic peaks in sample solutions before and after QRHZD taste-masking. [file 3701288.f1.zip]

Archive with 4 entries (4 files):
- Attached list--Table1.pdf
- Attached list--Table2.pdf
- Attached list--Table3.pdf
- Graphical abstract.pdf
